# Supplementary material for: Preferential Expansion of HPV16 E1-Specific T Cells from Healthy Donors’ PBMCs after Ex Vivo Immunization with an E1E2E6E7 Fusion Antigen
Source: Cancers (Basel). 2023 Dec 15;15(24):5863. doi: 10.3390/cancers15245863 (PMC10741473; doi:10.3390/cancers15245863)
Supplement: Supplementary file 1 [file cancers-15-05863-s001.zip]

Archive with 1 entries (1 files):
- cancers-2721320-supplementary.pdf
